# Supplementary material for: Cluster of Differentiation Markers and Human Leukocyte Antigen Expression in Chronic Lymphocytic Leukemia Patients: Correlations and Clinical Relevance
Source: Curr Issues Mol Biol. 2024 Sep 11;46(9):10008–25. doi: 10.3390/cimb46090598 (PMC11430089; doi:10.3390/cimb46090598)
Supplement: Supplementary file 1 [file cimb-46-00598-s001.zip]

Archive with 1 entries (1 files):
- cimb-3158203-supplementary.pdf
